# Supplementary material for: ‘HypothesisFinder:’ A Strategy for the Detection of Speculative Statements in Scientific Text
Source: PLoS Comput Biol. 2013 Jul 25;9(7):e1003117. doi: 10.1371/journal.pcbi.1003117 (PMC3723489; doi:10.1371/journal.pcbi.1003117)
Supplement: Dataset S1 — Dictionary of various speculative patterns and their corresponding synonyms. (TXT) [file pcbi.1003117.s001.txt]

ID001@hypothesis|might be involved:might be involved
ID002@hypothesis|might result in:might result in
ID003@hypothesis|might not:might not|might have
ID004@hypothesis|might explain:might explain
ID005@hypothesis|might also play:might also play|might play
ID006@hypothesis|might be:might be|might help
ID007@hypothesis|might become:might become|might exist|might exists
ID008@hypothesis|might constitute:might constitute
ID009@hypothesis|might increase:might increase|might interact
ID011@hypothesis|might slow:might slow|might exert
ID012@hypothesis|might reduce:might reduce
ID013@hypothesis|might link:might link|may link
ID014@hypothesis|might present:might present
ID015@hypothesis|might impede:might impede
ID016@hypothesis|that can be:that can be
ID017@hypothesis|could help to:could help to|could help in|could help
ID018@hypothesis|could be:could be|could have|could be hypothesized|could already be|could be assumed
ID019@hypothesis|can be anticipated:can be anticipated
ID020@hypothesis|can result in:can result in
ID021@hypothesis|could contribute:could contribute
ID022@hypothesis|could potentially:could potentially|could be potential
ID023@hypothesis|could play:could play|could promote
ID024@hypothesis|could interact:could interact|could trigger
ID025@hypothesis|can reduce:can reduce|can dramatically reduce|could arise|could increase|could decrease|could reduce|can increase
ID026@hypothesis|can interact:can interact|can give
ID027@hypothesis|can enhance:can enhance|can greatly enhance
ID028@hypothesis|could cause:could cause|can cause|could result
ID029@hypothesis|can affect:can affect|can modulate|can influence|could influence
ID030@hypothesis|could provide:could provide|can provide
ID031@hypothesis|could lead to:could lead to|could lead
ID032@hypothesis|can be considered:can be considered|could be considered
ID033@hypothesis|can predict:can predict|can bind|can contribute
ID034@hypothesis|can potentially:can potentially|can serve
ID035@hypothesis|can lead to:can lead to|can form
ID036@hypothesis|might affect:might affect
ID037@hypothesis|could be considered:could be considered
ID038@hypothesis|could predict:could predict
ID039@hypothesis|may regulate:may regulate|might regulate
ID040@hypothesis|can play a role:can play a role
ID041@hypothesis|could play a role:could play a role
ID042@hypothesis|can elicit:can elicit|can clear|could clear
ID043@hypothesis|can induce:can induce|could induce|can be induced
ID044@hypothesis|could aid:could aid|can aid
ID045@hypothesis|can inhibit:can inhibit|could inhibit
ID046@hypothesis|may influence:may influence|might influence
ID047@hypothesis|may be involved:may be involved|may still be involved
ID048@hypothesis|may be speculated:may be speculated
ID049@hypothesis|may confer:may confer|may persist
ID050@hypothesis|may clarify:may clarify|may ultimately
ID051@hypothesis|may play:may play|may function
ID052@hypothesis|may relate:may relate|may protect|may exist|might relate|might protect|may frequently exist
ID053@hypothesis|may promote:may promote|may interact|may alter
ID054@hypothesis|may reduce:may reduce|might suppress|may expect|might expect
ID055@hypothesis|may provide:may provide|may bring
ID056@hypothesis|may contribute:may contribute|may also contribute|may also|might contribute
ID057@hypothesis|may be:may be|may assist|may hold|might hold
ID058@hypothesis|may increase:may increase|may trigger|might trigger
ID059@hypothesis|may delay:may delay|might delay
ID060@hypothesis|may exhibit:may exhibit|might exhibit|might
ID061@hypothesis|may prevent:may prevent|might prevent
ID062@hypothesis|may thus:may thus|may now
ID063@hypothesis|may favor:may favor|may serve|might favor
ID064@hypothesis|may have:may have|may allow
ID065@hypothesis|may help:may help|may normalize
ID066@hypothesis|may account:may account|may guide
ID067@hypothesis|may reflect:may reflect|may mimic
ID068@hypothesis|might suggest:might suggest|may change|might change|could change
ID069@hypothesis|may represent:may represent|might represent
ID070@hypothesis|may occur:may occur|might occur
ID071@hypothesis|may not be:may not be|may not|might not be
ID072@hypothesis|may worsen:may worsen
ID073@hypothesis|may fail:may fail|may benefit|might benefit|might fail
ID074@hypothesis|may aid:may aid|may depend|might depend
ID075@hypothesis|may signify:may signify|might signify
ID076@hypothesis|may need:may need|might need
ID077@hypothesis|may underlie:may underlie|may directly
ID078@hypothesis|may suppress:may suppress|might suppress
ID079@hypothesis|may activate:may activate|may enhance|might enhance
ID080@hypothesis|may act:may act|may become|might act
ID081@hypothesis|may modulate:may modulate|might modulate
ID082@hypothesis|may result from:may result from|may result |might result             
ID083@hypothesis|may indirectly:may indirectly|may actually
ID084@hypothesis|suggest that:suggest that|suggested that|suggested|suggested to play|suggests that|suggesting that|suggest the|suggest the possibility|suggestion that|suggests|suggests the
ID085@hypothesis|may suggest:may suggest|suggest|may
ID086@hypothesis|suggesting:suggesting
ID087@hypothesis|suspect that:suspect that|can be suspected|suspecting|suspected
ID088@hypothesis|believe that:believe that|believed that
ID089@hypothesis|believed to be:believed to be|we believe|believed to
ID090@hypothesis|we propose:we propose|propose that|proposes that
ID091@hypothesis|raise the possibility:raise the possibility|raises the possibility|possibility|possibility that
ID092@hypothesis|a possible involvement:a possible involvement|possible involvement
ID093@hypothesis|seems to:seems to|seems to be|seem to|seems|seemed to|seemed to be|seems that|seems|it seems
ID094@hypothesis|is suspected to:is suspected to|suspected to
ID095@hypothesis|further supports:further supports|further support
ID096@hypothesis|appeared to be:appeared to be|appears to be|appear to|appear that|appears that|appeared that|appearing to|appears to|appears to play|appear related|appears related
ID097@hypothesis|possible role:possible role
ID098@hypothesis|it appears as:it appears as|appears as|appear as
ID099@hypothesis|perhaps to:perhaps to|perhaps
ID100@hypothesis|speculate that:speculate that|speculated that
ID101@hypothesis|it is likely:it is likely|most likely|most likely play
ID102@hypothesis|probably cause:probably cause:probably
ID103@hypothesis|is proposed:is proposed|has been proposed|proposing|had proposed
ID104@hypothesis|would provide:would provide
ID105@hypothesis|possible association:possible association|possible that
ID106@hypothesis|support the hypothesis:support the hypothesis|supports the hypothesis
ID107@hypothesis|against the hypothesis:against the hypothesis
ID108@hypothesis|reinforce the hypothesis:reinforce the hypothesis
ID109@hypothesis|whether:whether
ID110@hypothesis|hypothesized that:hypothesized that|hypothesized here that|we hypothesize|we hypothesise
ID111@hypothesis|hypothesis states that:hypothesis states that 
ID112@hypothesis|it is assumed:it is assumed|we assume|to assume|assumed that|assume that|assume to|assumed to
ID113@hypothesis|raise a possibility:raises a possibility
ID114@hypothesis|likely:likely
ID115@hypothesis|likely to be:likely to be|likely to|likely that
ID116@hypothesis|assumption that:assumption that|posits that
ID117@hypothesis|considered that:considered that|considered to
ID118@hypothesis|hypothesize that:hypothesize that|hypothesis is that|hypothesis that|hypothesis depicting|hypothesis demonstrating|according to this hypothesis|hypothesis concerning|hypothesise that
ID119@hypothesis|indicate:indicate|indicates that|indicated|indicated that|indicating|indicate that|indicates|indicating the|indicating that
ID120@hypothesis|probably caused:probably caused|probably causing
ID121@hypothesis|seems to play:seems to play
ID122@hypothesis|can capture:can capture|could capture|could itself|could regulate|could prove
ID123@hypothesis|postulated that:postulated that|postulated to|is postulated|has been postulated|postulate that
ID124@hypothesis|proposed to:proposed to|proposed as|proposed that
ID125@hypothesis|thought to:thought to|thought to be|thought that
ID126@hypothesis|are proposed:are proposed
ID127@hypothesis|possible impact:possible impact|possible link
ID128@hypothesis|probable that:probable that
ID129@hypothesis|possibly involves:possibly involves|possibly play|possibly plays|possibly 
ID130@hypothesis|probably relates:probably relates
ID131@hypothesis|can assist:can assist|can improve
ID132@hypothesis|can help:can help|can explain|could explain
ID132@hypothesis|may unveil:may unveil
ID133@hypothesis|may clear:may clear|might clear
ID134@hypothesis|may precede:may precede|might precede
ID135@hypothesis|may explain:may explain|may well explain
ID136@hypothesis|may cause:may cause|might cause
ID137@hypothesis|may indicate:may indicate|might indicate
ID138@hypothesis|may facilitate:may facilitate|might facilitate
ID139@hypothesis|may lead:may lead|may also lead|might lead
ID140@hypothesis|might react:might react|may react
ID141@hypothesis|may respond:may respond|might respond
ID142@hypothesis|may alleviate:may alleviate|may aggravate
ID143@hypothesis|might initiate:might initiate|may initiate
ID144@hypothesis|may exert:may exert|might serve
ID145@hypothesis|predicted that:predicted that|predicted to|has been predicted|predict that|predicts that
ID146@hypothesis|may induce:may induce|may also induce|might induce     
ID147@hypothesis|may impair:may impair|might impair|may mediate
ID148@hypothesis|may share:may share|may support|might support|might share
ID149@hypothesis|may accumulate:may accumulate|might accumulate
ID150@hypothesis|may elicit:may elicit|might elicit|might reflect
ID151@hypothesis|evaluated for:evaluated for
ID152@hypothesis|putative:putative|presumably
ID153@hypothesis|imply:imply
ID154@hypothesis|viable:viable
ID155@hypothesis|either:either
ID156@hypothesis|or:or
